# Supplementary material for: Single-Nucleotide Polymorphisms Related to Glioblastoma Risk and Worldwide Epidemiology: A Systematic Review and Meta-Analysis
Source: J Pers Med. 2025 Sep 1;15(9):401. doi: 10.3390/jpm15090401 (PMC12470902; doi:10.3390/jpm15090401)
Supplement: Supplementary file 1 [file jpm-15-00401-s001.zip]

Archive with 1 entries (1 files):
- jpm-3320412-supplementary.pdf
